# Supplementary material for: Giardia duodenalis Induces Proinflammatory Cytokine Production in Mouse Macrophages via TLR9-Mediated p38 and ERK Signaling Pathways
Source: Front Cell Dev Biol. 2021 Jul 15;9:694675. doi: 10.3389/fcell.2021.694675 (PMC8319647; doi:10.3389/fcell.2021.694675)
Supplement: Supplementary file 2 [file Data_Sheet_2.zip]

Archive with 10 entries (9 files):
- Immunofluorescence images of the control groups/
- Immunofluorescence images of the control groups/Control-DAPI.tif
- Immunofluorescence images of the control groups/Control-Merge.tif
- Immunofluorescence images of the control groups/Control-p65.tif
- Immunofluorescence images of the control groups/CpG ODN 1668-DAPI.tif
- Immunofluorescence images of the control groups/CpG ODN 1668-Merge.tif
- Immunofluorescence images of the control groups/CpG ODN 1668-p65.tif
- Immunofluorescence images of the control groups/gDNA-DAPI.tif
- Immunofluorescence images of the control groups/gDNA-Merge.tif
- Immunofluorescence images of the control groups/gDNA-p65.tif
